# Supplementary material for: The influence of the larval microbiome on susceptibility to Zika virus is mosquito genotype-dependent
Source: PLoS Pathog. 2023 Oct 30;19(10):e1011727. doi: 10.1371/journal.ppat.1011727 (PMC10635568; doi:10.1371/journal.ppat.1011727)
Supplement: S1 Table — (XLSX) [file ppat.1011727.s005.xlsx]

## Sheet: supplementary table 1
Sidak's multiple comparisons test	Thiés VS Kedougou	KED Bacteria A	KED Bacteria B	KED Bacteria C					PD 50*	SD#	X°	SD#	N§
	THI Bacteria A	<0.0001	<0.0001	<0.0001			Thiés^	Bacteria A	8.517	0.04041	76	38.9294	432
	THI Bacteria B	<0.0001	<0.0001	<0.0001				Bacteria B	6.926	0.03778	81	14.98	482
	THI Bacteria C	<0.0001	<0.0001	<0.0001				Bacteria C	7.407	0.03485	74	14.2887	441
							Kedougou^	Bacteria A	7.439	0.03998	72.1667	38.7062	427
								Bacteria B	6.169	0.03575	78	6.71317	462
Tukey's multiple comparisons test	Thiés	Bacteria A	Bacteria B	Bacteria C				Bacteria C	6.789	0.04049	72.1667	21.6217	423
	THI Bacteria A	X	<0.0001	<0.0001			^ Aedes aegypti line
	THI Bacteria B	<0.0001	X	<0.0001			*mean of PD where 50 % of larvae become pupae
	THI Bacteria C	<0.0001	<0.0001	X			# Standard deviation
							° Mean of the Number of individuals per flask of two biological replicates in triplicate
Tukey's multiple comparisons test	Kedougou	Bacteria A	Bacteria B	Bacteria C			§ N Total individuls
	KED Bacteria A	X	<0.0001	<0.0001
	KED Bacteria B	<0.0001	X	<0.0001
	KED Bacteria C	<0.0001	<0.0001	X
