# Supplementary material for: The influence of the larval microbiome on susceptibility to Zika virus is mosquito genotype-dependent
Source: PLoS Pathog. 2023 Oct 30;19(10):e1011727. doi: 10.1371/journal.ppat.1011727 (PMC10635568; doi:10.1371/journal.ppat.1011727)
Supplement: S2 Table — Pairwise differential analysis was performed between larvae from the KED or THI after receiving identical complex bacterial communities. (XLSX) [file ppat.1011727.s006.xlsx]

## Sheet: C1
Site 1				Site2				Site 3				Site 4				Site 5
Genus	Log2 Fold Change	FDR p-value		Genus	Log2 Fold Change	FDR p-value		Genus	Log2 Fold Change	FDR p-value		Genus	Log2 Fold Change	FDR p-value		Genus	Log2 Fold Change	FDR p-value
Chryseobacterium	-5.77	1.01e-11		Enterobacter	-7.03	1.78e-15		Delftia	-9.08	5.58e-16		Clostridium_sensu_stricto_12	-3.54	2.54e-05		Brevibacillus	10.3	1.5e-24
Rahnella	-1.48	0.000275		Brevibacillus	-6.27	9.31e-15		Clostridium_sensu_stricto_12	-7.26	1.18e-13		Clostridium_sensu_stricto_3	2.77	6.55e-05		Clostridium_sensu_stricto_3	-3.21	1.19e-05
Exiguobacterium	2	0.00136		Clostridium_sensu_stricto_12	6.47	2.23e-11		Acinetobacter	-5.88	1.43e-13		Bacillus	1.54	0.000653		Ambiguous_taxa	3.27	1.65e-05
Leifsonia	1.68	0.00448		Pantoea	-5.94	4.99e-11		Stenotrophomonas	-4.27	6.04e-11		Clostridium_sensu_stricto_1	1.97	0.00121		Clostridium_sensu_stricto_5	1.92	8.65e-05
Pantoea	-1.91	0.018		Acinetobacter	-3.11	1.21e-05		Serratia	8.18	9.69e-09		Not_Assigned	1.69	0.00437		Clostridium_sensu_stricto_1	2.5	9.37e-05
				Rhizobacter	3.84	0.000189		Rhizobacter	5.98	2.02e-08		Ralstonia	-3.59	0.00542		Paenibacillus	3.32	0.000764
				Clostridium_sensu_stricto_3	2.46	0.000531		Xanthobacter	-4.76	2.39e-08		Pseudomonas	-1.5	0.0342		Not_Assigned	-2.01	0.00118
				Stenotrophomonas	-1.97	0.00107		Rahnella	2.08	4.07e-07						Rhizobacter	3.03	0.00311
				Aeromonas	2.63	0.0013		Roseomonas	-2.28	1.07e-06						Xanthobacter	2.16	0.00847
				Clostridium_sensu_stricto_1	1.29	0.0442		Clostridium_sensu_stricto_5	-2.25	3.08e-06						Methylobacterium	2.03	0.00936
				Not_Assigned	-1.24	0.0465		Chryseobacterium	2.88	9.46e-05						Chryseobacterium	1.84	0.0136
								Bacillus	-1.73	0.000172						Pseudomonas	1.8	0.0137
								Clostridium_sensu_stricto_10	-3.09	0.00027						Jeotgalibacillus	2.61	0.0156
								Ralstonia	-4.1	0.00168						Aeromonas	1.68	0.0389
								Aeromonas	-2.25	0.00442
								Pseudomonas	-1.55	0.0297
								Leifsonia	1.24	0.0306
Thi

## Sheet: Sheet3
Rhizobacter	2.37	0.696	0.00106	0.0297	ui-button
Stenotrophomonas	-1.14	0.359	0.00218	0.0305
Thi vs KED
