# Supplementary material for: The influence of the larval microbiome on susceptibility to Zika virus is mosquito genotype-dependent
Source: PLoS Pathog. 2023 Oct 30;19(10):e1011727. doi: 10.1371/journal.ppat.1011727 (PMC10635568; doi:10.1371/journal.ppat.1011727)
Supplement: S3 Table — (XLSX) [file ppat.1011727.s007.xlsx]

## Sheet: Sheet1
ID	Bacterial Genus	% Grade
1	Chryseobacterium	99		Used in this study
2	Ralstonia	99.8
3	Serratia	99.8
4	Leucobacter	99.2
5	Agromyces	99.4
6	Microbacterium	98
7	Aeromonas	99
8	Rahnella	97.9
9	Staphylococcus	99
10	Pseudomonas	99.6
11	Leucobacter	74.7
12	Microbacterium	73
13	Pseudomonas	100
14	Stenotrophomonas	84.5
15	Pseudomonas	99.8
16	Serratia	99
17	Serratia	99
18	Pseudomonas	75.9
19	Serratia	99.15
20	Acidovorax	99.9
21	Cronobacter	98.9
22	Pseudomonas	93.2
Grade represents the % average between identity, coverage and e value
